# Supplementary material for: UINMF performs mosaic integration of single-cell multi-omic datasets using nonnegative matrix factorization
Source: Nat Commun. 2022 Feb 9;13:780. doi: 10.1038/s41467-022-28431-4 (PMC8828882; doi:10.1038/s41467-022-28431-4)
Supplement: Supplementary file 3 — Source Data [file 41467_2022_28431_MOESM3_ESM.xlsx]

## Sheet: Fig_2
Figure 2
Figure 2b				Figure 2g						Figure 2h
	Alignment	FOSCTTM		Alignment						FOSCTTM
Harmony	0.101271	0.30847		Number of Features	Extreme Lower Whisker	Lower Hinge	Median	Upper Hinge	Extreme of Upper Whisker	Number of Features	Extreme Lower Whisker	Lower Hinge	Median	Upper Hinge	Extreme of Upper Whisker
Seurat	0.755205	0.232531		0	0.712957	0.735628	0.753605	0.770845	0.791735	0	0.273868	0.287696	0.297933	0.3095	0.315274
iNMF*	0.755592	0.297681		1000	0.673549	0.714153	0.737644	0.775067	0.806805	1000	0.275848	0.285989	0.304291	0.343051	0.353988
UINMF*	0.812062	0.251229		2000	0.756877	0.761267	0.789703	0.807108	0.837852	2000	0.248458	0.271644	0.277298	0.288514	0.310558
*mean over 10 seeds				3000	0.762051	0.777475	0.795555	0.818437	0.853507	3000	0.236822	0.257146	0.275036	0.285165	0.316519
				4000	0.767366	0.775668	0.794682	0.827079	0.843145	4000	0.239134	0.257468	0.270067	0.288928	0.321993
				5000	0.787193	0.794585	0.823471	0.841016	0.863721	5000	0.219363	0.231402	0.248433	0.263111	0.307831
				6000	0.745525	0.788188	0.809355	0.827591	0.838264	6000	0.222584	0.241676	0.250726	0.259195	0.271055
				7000	0.777505	0.802887	0.812852	0.833871	0.861811	7000	0.230844	0.242788	0.249451	0.260821	0.264468

## Sheet: Fig_3
Figure 3
e.) ARI					f.) Purity
Louvain Resolution	Algorithm	Mean	S.E.		Louvain Resolution	Algorithm	Mean	S.E.
0.1	Seurat	0.326663	NA		0.1	Seurat	0.535376	NA
0.2	Seurat	0.299584	NA		0.2	Seurat	0.548743	NA
0.3	Seurat	0.249817	NA		0.3	Seurat	0.563425	NA
0.4	Seurat	0.238655	NA		0.4	Seurat	0.552114	NA
0.5	Seurat	0.236322	NA		0.5	Seurat	0.572465	NA
0.6	Seurat	0.178952	NA		0.6	Seurat	0.579234	NA
0.7	Seurat	0.159591	NA		0.7	Seurat	0.574379	NA
0.8	Seurat	0.1567	NA		0.8	Seurat	0.581734	NA
0.9	Seurat	0.133631	NA		0.9	Seurat	0.579149	NA
1	Seurat	0.132626	NA		1	Seurat	0.577378	NA
0.1	Harmony	0.252985	NA		0.1	Harmony	0.529634	NA
0.2	Harmony	0.255928	NA		0.2	Harmony	0.545944	NA
0.3	Harmony	0.226893	NA		0.3	Harmony	0.599514	NA
0.4	Harmony	0.217925	NA		0.4	Harmony	0.613539	NA
0.5	Harmony	0.218853	NA		0.5	Harmony	0.620965	NA
0.6	Harmony	0.216512	NA		0.6	Harmony	0.630006	NA
0.7	Harmony	0.193794	NA		0.7	Harmony	0.629691	NA
0.8	Harmony	0.183521	NA		0.8	Harmony	0.631077	NA
0.9	Harmony	0.130056	NA		0.9	Harmony	0.629549	NA
1	Harmony	0.130254	NA		1	Harmony	0.631063	NA
0.1	UINMF	0.570077	0.0529171		0.1	UINMF	0.631625	0.0347212
0.2	UINMF	0.602825	0.044097		0.2	UINMF	0.697858	0.0216312
0.3	UINMF	0.548653	0.0425857		0.3	UINMF	0.710748	0.0247078
0.4	UINMF	0.482993	0.0151157		0.4	UINMF	0.722502	0.0123413
0.5	UINMF	0.428644	0.0271924		0.5	UINMF	0.73535	0.00850669
0.6	UINMF	0.419332	0.0113562		0.6	UINMF	0.745193	0.00721304
0.7	UINMF	0.384265	0.0121619		0.7	UINMF	0.750114	0.0072764
0.8	UINMF	0.353072	0.0187416		0.8	UINMF	0.748957	0.00657594
0.9	UINMF	0.329245	0.0183125		0.9	UINMF	0.752588	0.00720255
1	UINMF	0.318513	0.0110272		1	UINMF	0.756652	0.00667019
0.1	iNMF	0.249061	0.0164325		0.1	iNMF	0.518306	0.00487296
0.2	iNMF	0.213661	0.0234055		0.2	iNMF	0.535039	0.00689965
0.3	iNMF	0.188306	0.0223975		0.3	iNMF	0.538763	0.00604876
0.4	iNMF	0.18539	0.0199538		0.4	iNMF	0.543568	0.00862341
0.5	iNMF	0.165587	0.00988491		0.5	iNMF	0.555461	0.0067961
0.6	iNMF	0.145486	0.0133251		0.6	iNMF	0.557843	0.00676319
0.7	iNMF	0.136523	0.00924672		0.7	iNMF	0.56866	0.00395317
0.8	iNMF	0.131749	0.0115748		0.8	iNMF	0.566352	0.00381339
0.9	iNMF	0.121349	0.00800941		0.9	iNMF	0.574493	0.00496496
1	iNMF	0.116551	0.00918791		1	iNMF	0.578172	0.0027209

## Sheet: Fig_5
Figure 5
e.) ARI					f.) Purity
Louvain Resolution	Algorithm	Mean	S.E.		Louvain Resolution	Algorithm	Mean	S.E.
0.1	Seurat	0.323437	NA		0.1	Seurat	0.48032	NA
0.2	Seurat	0.178874	NA		0.2	Seurat	0.489989	NA
0.3	Seurat	0.163812	NA		0.3	Seurat	0.514282	NA
0.4	Seurat	0.153361	NA		0.4	Seurat	0.522794	NA
0.5	Seurat	0.155402	NA		0.5	Seurat	0.527449	NA
0.6	Seurat	0.155454	NA		0.6	Seurat	0.529777	NA
0.7	Seurat	0.136731	NA		0.7	Seurat	0.54096	NA
0.8	Seurat	0.137669	NA		0.8	Seurat	0.537561	NA
0.9	Seurat	0.13566	NA		0.9	Seurat	0.535518	NA
1	Seurat	0.121988	NA		1	Seurat	0.53846	NA
0.1	Harmony	0.275143	NA		0.1	Harmony	0.500928	NA
0.2	Harmony	0.270525	NA		0.2	Harmony	0.513111	NA
0.3	Harmony	0.182956	NA		0.3	Harmony	0.543845	NA
0.4	Harmony	0.183265	NA		0.4	Harmony	0.555855	NA
0.5	Harmony	0.179275	NA		0.5	Harmony	0.558269	NA
0.6	Harmony	0.176794	NA		0.6	Harmony	0.566967	NA
0.7	Harmony	0.131358	NA		0.7	Harmony	0.570009	NA
0.8	Harmony	0.129733	NA		0.8	Harmony	0.578563	NA
0.9	Harmony	0.127441	NA		0.9	Harmony	0.578078	NA
1	Harmony	0.116626	NA		1	Harmony	0.586475	NA
0.1	UINMF	0.306821	0.017941		0.1	UINMF	0.517924	0.0128277
0.2	UINMF	0.24767	0.02831		0.2	UINMF	0.552641	0.0196846
0.3	UINMF	0.246017	0.0283094		0.3	UINMF	0.570576	0.0179029
0.4	UINMF	0.232774	0.0312993		0.4	UINMF	0.59326	0.0178092
0.5	UINMF	0.222753	0.0331759		0.5	UINMF	0.611726	0.0175494
0.6	UINMF	0.195367	0.0268567		0.6	UINMF	0.615435	0.0146493
0.7	UINMF	0.177735	0.02195		0.7	UINMF	0.619111	0.0159014
0.8	UINMF	0.166653	0.0216994		0.8	UINMF	0.62667	0.0144569
0.9	UINMF	0.152394	0.0198242		0.9	UINMF	0.624981	0.0122744
1	UINMF	0.148699	0.0206348		1	UINMF	0.635011	0.0146004
0.1	iNMF	0.195959	0.0138527		0.1	iNMF	0.508056	0.00926658
0.2	iNMF	0.154908	0.0136183		0.2	iNMF	0.532546	0.0088092
0.3	iNMF	0.12176	0.00613994		0.3	iNMF	0.544169	0.00584181
0.4	iNMF	0.111341	0.00596914		0.4	iNMF	0.556	0.00587902
0.5	iNMF	0.0997206	0.00471576		0.5	iNMF	0.558493	0.00542974
0.6	iNMF	0.0927755	0.00584945		0.6	iNMF	0.564022	0.00476752
0.7	iNMF	0.0861176	0.00519821		0.7	iNMF	0.567978	0.00430061
0.8	iNMF	0.0826278	0.0052273		0.8	iNMF	0.571384	0.00453013
0.9	iNMF	0.077115	0.00361466		0.9	iNMF	0.57452	0.00474474
1	iNMF	0.0736704	0.00306564		1	iNMF	0.573718	0.00346203

## Sheet: Fig_7
Figure 7
a.) ARI					b.) Purity
Louvain Resolution	Algorithm	Mean	S.E.		Louvain Resolution	Algorithm	Mean	S.E.
0.1	Seurat	0.280958	NA		0.1	Seurat	0.540693	NA
0.2	Seurat	0.370881	NA		0.2	Seurat	0.615482	NA
0.3	Seurat	0.450686	NA		0.3	Seurat	0.679406	NA
0.4	Seurat	0.401026	NA		0.4	Seurat	0.661655	NA
0.5	Seurat	0.431736	NA		0.5	Seurat	0.672034	NA
0.6	Seurat	0.408526	NA		0.6	Seurat	0.689786	NA
0.7	Seurat	0.42076	NA		0.7	Seurat	0.688428	NA
0.8	Seurat	0.374777	NA		0.8	Seurat	0.689107	NA
0.9	Seurat	0.329329	NA		0.9	Seurat	0.690271	NA
1	Seurat	0.32369	NA		1	Seurat	0.695509	NA
0.1	Harmony	0.247716	NA		0.1	Harmony	0.527597	NA
0.2	Harmony	0.345892	NA		0.2	Harmony	0.637695	NA
0.3	Harmony	0.402263	NA		0.3	Harmony	0.686778	NA
0.4	Harmony	0.404467	NA		0.4	Harmony	0.689495	NA
0.5	Harmony	0.397167	NA		0.5	Harmony	0.687652	NA
0.6	Harmony	0.39443	NA		0.6	Harmony	0.698904	NA
0.7	Harmony	0.395643	NA		0.7	Harmony	0.704627	NA
0.8	Harmony	0.395641	NA		0.8	Harmony	0.705209	NA
0.9	Harmony	0.390951	NA		0.9	Harmony	0.714133	NA
1	Harmony	0.393146	NA		1	Harmony	0.716267	NA
0.1	UINMF	0.324252	0.0122454		0.1	UINMF	0.570133	0.0104218
0.2	UINMF	0.441028	0.0180212		0.2	UINMF	0.682743	0.0129486
0.3	UINMF	0.4737	0.0110612		0.3	UINMF	0.720739	0.00546497
0.4	UINMF	0.452962	0.0176385		0.4	UINMF	0.730342	0.0089799
0.5	UINMF	0.440534	0.0164251		0.5	UINMF	0.730362	0.0061527
0.6	UINMF	0.406908	0.0168843		0.6	UINMF	0.731555	0.00622085
0.7	UINMF	0.380053	0.00810259		0.7	UINMF	0.744941	0.00634421
0.8	UINMF	0.36865	0.0101298		0.8	UINMF	0.744524	0.00839241
0.9	UINMF	0.359488	0.0132776		0.9	UINMF	0.74305	0.00665764
1	UINMF	0.342099	0.00592356		1	UINMF	0.749336	0.00785384
0.1	iNMF	0.277027	0.0112543		0.1	iNMF	0.538452	0.00948479
0.2	iNMF	0.381878	0.0166606		0.2	iNMF	0.647609	0.0137159
0.3	iNMF	0.405601	0.0131916		0.3	iNMF	0.686449	0.00818213
0.4	iNMF	0.392223	0.0136482		0.4	iNMF	0.69742	0.00646779
0.5	iNMF	0.386486	0.0138755		0.5	iNMF	0.700475	0.00724267
0.6	iNMF	0.374112	0.0133103		0.6	iNMF	0.70161	0.00724947
0.7	iNMF	0.385817	0.0356071		0.7	iNMF	0.700834	0.00785141
0.8	iNMF	0.331781	0.0104243		0.8	iNMF	0.695586	0.00847618
0.9	iNMF	0.31809	0.0115813		0.9	iNMF	0.693675	0.00847868
1	iNMF	0.296747	0.0106445		1	iNMF	0.692075	0.0080906

## Sheet: Fig_8
Figure 8
e.) ARI, Mouse Labels					f.) Purity, Mouse Labels				g.) ARI, Lizard Labels					h.) Purity, Lizard Labels
Louvain Resolution	Algorithm	Mean	S.E.		Louvain Resolution	Algorithm	Mean	S.E.	Louvain Resolution	Algorithm	Mean	S.E.		Louvain Resolution	Algorithm	Mean	S.E.
0.1	Seurat	0.323755	NA		0.1	Seurat	0.363615	NA	0.1	Seurat	0.556434	NA		0.1	Seurat	0.734894	NA
0.2	Seurat	0.296579	NA		0.2	Seurat	0.40813	NA	0.2	Seurat	0.534199	NA		0.2	Seurat	0.735133	NA
0.3	Seurat	0.373952	NA		0.3	Seurat	0.474337	NA	0.3	Seurat	0.551426	NA		0.3	Seurat	0.748507	NA
0.4	Seurat	0.314214	NA		0.4	Seurat	0.495931	NA	0.4	Seurat	0.518697	NA		0.4	Seurat	0.747074	NA
0.5	Seurat	0.332394	NA		0.5	Seurat	0.473373	NA	0.5	Seurat	0.552189	NA		0.5	Seurat	0.746119	NA
0.6	Seurat	0.319153	NA		0.6	Seurat	0.522355	NA	0.6	Seurat	0.51669	NA		0.6	Seurat	0.746835	NA
0.7	Seurat	0.326802	NA		0.7	Seurat	0.520582	NA	0.7	Seurat	0.496591	NA		0.7	Seurat	0.750657	NA
0.8	Seurat	0.314294	NA		0.8	Seurat	0.547286	NA	0.8	Seurat	0.474011	NA		0.8	Seurat	0.750657	NA
0.9	Seurat	0.290488	NA		0.9	Seurat	0.517944	NA	0.9	Seurat	0.495568	NA		0.9	Seurat	0.746835	NA
1	Seurat	0.291382	NA		1	Seurat	0.541646	NA	1	Seurat	0.493009	NA		1	Seurat	0.747074	NA
0.1	Harmony	0.393136	NA		0.1	Harmony	0.363615	NA	0.1	Harmony	0.505392	NA		0.1	Harmony	0.740148	NA
0.2	Harmony	0.616123	NA		0.2	Harmony	0.40813	NA	0.2	Harmony	0.506795	NA		0.2	Harmony	0.753045	NA
0.3	Harmony	0.696493	NA		0.3	Harmony	0.474337	NA	0.3	Harmony	0.505448	NA		0.3	Harmony	0.747552	NA
0.4	Harmony	0.692663	NA		0.4	Harmony	0.495931	NA	0.4	Harmony	0.507493	NA		0.4	Harmony	0.748746	NA
0.5	Harmony	0.692007	NA		0.5	Harmony	0.473373	NA	0.5	Harmony	0.48475	NA		0.5	Harmony	0.748507	NA
0.6	Harmony	0.700325	NA		0.6	Harmony	0.522355	NA	0.6	Harmony	0.463221	NA		0.6	Harmony	0.748746	NA
0.7	Harmony	0.646798	NA		0.7	Harmony	0.520582	NA	0.7	Harmony	0.461723	NA		0.7	Harmony	0.750896	NA
0.8	Harmony	0.656948	NA		0.8	Harmony	0.547286	NA	0.8	Harmony	0.461696	NA		0.8	Harmony	0.748268	NA
0.9	Harmony	0.526743	NA		0.9	Harmony	0.517944	NA	0.9	Harmony	0.460367	NA		0.9	Harmony	0.750418	NA
1	Harmony	0.526595	NA		1	Harmony	0.541646	NA	1	Harmony	0.461395	NA		1	Harmony	0.748507	NA
0.1	UINMF	0.439818	0.0189934		0.1	UINMF	0.501273	0.0140852	0.1	UINMF	0.553642	0.0114295		0.1	UINMF	0.755266	0.00608099
0.2	UINMF	0.426306	0.0180414		0.2	UINMF	0.518889	0.00693594	0.2	UINMF	0.551419	0.0115987		0.2	UINMF	0.763434	0.00602183
0.3	UINMF	0.437485	0.0133024		0.3	UINMF	0.550368	0.00692276	0.3	UINMF	0.535959	0.0153219		0.3	UINMF	0.765823	0.00515994
0.4	UINMF	0.396744	0.0166032		0.4	UINMF	0.557403	0.00921666	0.4	UINMF	0.532502	0.0180578		0.4	UINMF	0.767901	0.00486306
0.5	UINMF	0.365969	0.0115648		0.5	UINMF	0.565332	0.00774931	0.5	UINMF	0.528921	0.0199562		0.5	UINMF	0.771459	0.00476851
0.6	UINMF	0.341972	0.00784881		0.6	UINMF	0.578699	0.00977828	0.6	UINMF	0.514735	0.0225565		0.6	UINMF	0.776451	0.00402397
0.7	UINMF	0.325709	0.0071075		0.7	UINMF	0.588284	0.00775771	0.7	UINMF	0.517173	0.0177787		0.7	UINMF	0.777454	0.00408397
0.8	UINMF	0.313764	0.00977125		0.8	UINMF	0.589687	0.00964577	0.8	UINMF	0.477539	0.021453		0.8	UINMF	0.77872	0.00424968
0.9	UINMF	0.297943	0.00827032		0.9	UINMF	0.598176	0.00714603	0.9	UINMF	0.43947	0.0219698		0.9	UINMF	0.782135	0.00388693
1	UINMF	0.289812	0.0099341		1	UINMF	0.603116	0.00861492	1	UINMF	0.428132	0.0198972		1	UINMF	0.778171	0.00406078
0.1	iNMF	0.391618	0.0107913		0.1	iNMF	0.476778	0.00696312	0.1	iNMF	0.540024	0.0188961		0.1	iNMF	0.745689	0.00774451
0.2	iNMF	0.398667	0.0169319		0.2	iNMF	0.492632	0.0110395	0.2	iNMF	0.543509	0.0189729		0.2	iNMF	0.760879	0.00426747
0.3	iNMF	0.403916	0.0230033		0.3	iNMF	0.529399	0.0106656	0.3	iNMF	0.505901	0.0239515		0.3	iNMF	0.763028	0.00444683
0.4	iNMF	0.345908	0.0139405		0.4	iNMF	0.555071	0.00887765	0.4	iNMF	0.478467	0.0238458		0.4	iNMF	0.767948	0.00409116
0.5	iNMF	0.325728	0.0126421		0.5	iNMF	0.565216	0.00570803	0.5	iNMF	0.460393	0.0224236		0.5	iNMF	0.765417	0.0064369
0.6	iNMF	0.307647	0.00823864		0.6	iNMF	0.572095	0.00505096	0.6	iNMF	0.440332	0.0208575		0.6	iNMF	0.771005	0.0036614
0.7	iNMF	0.302026	0.00754634		0.7	iNMF	0.582419	0.0053558	0.7	iNMF	0.433287	0.0212582		0.7	iNMF	0.772319	0.00369127
0.8	iNMF	0.286976	0.00647785		0.8	iNMF	0.587384	0.00440146	0.8	iNMF	0.41538	0.0139479		0.8	iNMF	0.773465	0.00352568
0.9	iNMF	0.28386	0.0077846		0.9	iNMF	0.58821	0.00616694	0.9	iNMF	0.404752	0.0163837		0.9	iNMF	0.772749	0.00391091
1	iNMF	0.276926	0.00504063		1	iNMF	0.601852	0.00372945	1	iNMF	0.388201	0.0108764		1	iNMF	0.776905	0.00266632

## Sheet: Supplemental_Fig1
Supplemental Figure 1
A.) Memory								B.) Time
Number of Features	Algorithm	Seed	Memory					Number of Features	Algorithm	Seed	Time
20000	Harmony	NA	5018.3					20000	Harmony	NA	92.008
40000	Harmony	NA	10014.6					40000	Harmony	NA	194.58
60000	Harmony	NA	14779					60000	Harmony	NA	254.87
80000	Harmony	NA	20030.3					80000	Harmony	NA	386.751
100000	Harmony	NA	25409.9					100000	Harmony	NA	399.835
20000	Seurat	NA	16609.3					20000	Seurat	NA	313.693
40000	Seurat	NA	27631.2					40000	Seurat	NA	847.457
60000	Seurat	NA	42849.2					60000	Seurat	NA	1718.36
80000	Seurat	NA	61076.8					80000	Seurat	NA	2344.98
100000	Seurat	NA	79677.3					100000	Seurat	NA	2844.11
	Algorithm	20000	40000	60000	80000	100000			Algorithm	20000	40000	60000	80000	100000
seed 6	iNMF	584	1129.9	1682.3	2552	3534.6		seed 6	iNMF	41.427	66.744	105.511	119.212	149.135
Seed 12	iNMF	582.4	1133.7	1679	2545.4	3534.1		Seed 12	iNMF	37.254	61.224	98.732	108.251	130.532
Seed 18	iNMF	586.1	1142	1693.4	2558.6	3550.2		Seed 18	iNMF	37.329	59.83	100.168	109.036	132.943
Seed 24	iNMF	589.2	1138.4	1688.1	2553.9	3549.7		Seed 24	iNMF	37.313	58.977	98.757	105.081	130.941
Seed 30	iNMF	584	1135.8	1683.7	2552.9	3543.5		Seed 30	iNMF	36.053	59.617	96.516	106.433	131.241
Mean		585.14	1135.96	1685.3	2552.56	3542.42		Mean		37.8752	61.2784	99.9368	109.603	134.958
S.E.		1.17286	2.05295	2.497	2.12099	3.50049		S.E.		0.920217	1.41475	1.51113	2.4998	3.56784
memory	Algorithm	20000	40000	60000	80000	100000			Algorithm	20000	40000	60000	80000	100000
seed 6	UINMF	2866.8	6741.1	10112.2	15779.4	22318.8		seed 6	UINMF	266.818	534.811	808.736	1246.93	1816.26
Seed 12	UINMF	2866.8	6295.9	9431.8	14779.6	20940.3		Seed 12	UINMF	261.699	529.786	802.429	1239.49	1804.23
Seed 18	UINMF	3391.4	5692	10157.6	13355.8	22362.3		Seed 18	UINMF	262.448	528.474	800.618	1246.26	1806.83
Seed 24	UINMF	3165.3	5692	9432	15858.2	21008.1		Seed 24	UINMF	261.849	529.013	800.778	1240.3	1791.42
Seed 30	UINMF	2866.8	6785.9	8529.6	14779.7	22428.5		Seed 30	UINMF	262.143	527.122	798.105	1238.05	1801.51
Mean		3031.42	6241.38	9532.64	14910.5	21811.6		Mean		262.991	529.841	802.133	1242.2	1804.05
S.E.		106.96	240.087	296.045	453.015	342.481		S.E.		0.965228	1.31627	1.78946	1.83042	4.01823

## Sheet: Supplemental_Fig2
Supplemental Figure 2
a.) Purity						b.) ARI
Algorithm	Analysis	Mean Purity	S.E.			Algorithm	Analysis	Mean ARI	S.E.
iNMF	1	0.806457	0.0130069			iNMF	1	0.752442	0.0232632
iNMF	2	0.760782	0.0138958			iNMF	2	0.736098	0.0138688
iNMF	3	0.738295	0.0161078			iNMF	3	0.704856	0.0269315
iNMF	4	0.657936	0.0195836			iNMF	4	0.588808	0.0309676
iNMF	5	0.532665	0.0204712			iNMF	5	0.40567	0.0225907
UINMF SMART	1	0.866508	0.0119502			UINMF SMART	1	0.798757	0.0229235
UINMF SMART	2	0.859288	0.0143154			UINMF SMART	2	0.78388	0.0227483
UINMF SMART	3	0.858588	0.0136286			UINMF SMART	3	0.7829	0.0200797
UINMF SMART	4	0.859447	0.0111356			UINMF SMART	4	0.783873	0.0196541
UINMF SMART	5	0.864567	0.0145562			UINMF SMART	5	0.782751	0.0238876
UINMF Tenx	1	0.83494	0.0133227			UINMF Tenx	1	0.774219	0.023138
UINMF Tenx	2	0.800732	0.0133197			UINMF Tenx	2	0.760532	0.0158045
UINMF Tenx	3	0.786753	0.015977			UINMF Tenx	3	0.7454	0.0223243
UINMF Tenx	4	0.720627	0.0150035			UINMF Tenx	4	0.660997	0.0159872
UINMF Tenx	5	0.535926	0.0174923			UINMF Tenx	5	0.425724	0.0299779

## Sheet: Supplemental_Fig5
Supplemental Figure 5
a.) Purity					b.) ARI
Resolution	Algorithm	Mean	S.E.		Resolution	Algorithm	Mean	S.E.
0.1	UANLS_onlyunshared_peaks	0.534213	0.00710729		0.1	UANLS_onlyunshared_peaks	0.271127	0.00961178
0.2	UANLS_onlyunshared_peaks	0.663711	0.0107814		0.2	UANLS_onlyunshared_peaks	0.412359	0.0107089
0.3	UANLS_onlyunshared_peaks	0.685828	0.00595971		0.3	UANLS_onlyunshared_peaks	0.431794	0.010145
0.4	UANLS_onlyunshared_peaks	0.708148	0.00820702		0.4	UANLS_onlyunshared_peaks	0.437964	0.0104062
0.5	UANLS_onlyunshared_peaks	0.711941	0.00723404		0.5	UANLS_onlyunshared_peaks	0.420383	0.0114211
0.6	UANLS_onlyunshared_peaks	0.705898	0.00614727		0.6	UANLS_onlyunshared_peaks	0.391294	0.0105225
0.7	UANLS_onlyunshared_peaks	0.71425	0.00638287		0.7	UANLS_onlyunshared_peaks	0.381932	0.00798072
0.8	UANLS_onlyunshared_peaks	0.711747	0.00669564		0.8	UANLS_onlyunshared_peaks	0.353176	0.0146624
0.9	UANLS_onlyunshared_peaks	0.71261	0.00627334		0.9	UANLS_onlyunshared_peaks	0.324385	0.00875504
1	UANLS_onlyunshared_peaks	0.711757	0.00609647		1	UANLS_onlyunshared_peaks	0.30964	0.00972339
0.1	UANLS_onlyunshared_genes	0.551508	0.0102949		0.1	UANLS_onlyunshared_genes	0.294661	0.0121816
0.2	UANLS_onlyunshared_genes	0.668814	0.0142624		0.2	UANLS_onlyunshared_genes	0.429696	0.0176776
0.3	UANLS_onlyunshared_genes	0.715307	0.00484848		0.3	UANLS_onlyunshared_genes	0.454516	0.00827704
0.4	UANLS_onlyunshared_genes	0.720186	0.00382494		0.4	UANLS_onlyunshared_genes	0.446826	0.0103056
0.5	UANLS_onlyunshared_genes	0.719614	0.0051235		0.5	UANLS_onlyunshared_genes	0.43321	0.00835694
0.6	UANLS_onlyunshared_genes	0.720584	0.00589621		0.6	UANLS_onlyunshared_genes	0.420086	0.0114764
0.7	UANLS_onlyunshared_genes	0.721612	0.00385476		0.7	UANLS_onlyunshared_genes	0.40315	0.0108973
0.8	UANLS_onlyunshared_genes	0.726171	0.00555419		0.8	UANLS_onlyunshared_genes	0.377196	0.0103626
0.9	UANLS_onlyunshared_genes	0.727374	0.00427864		0.9	UANLS_onlyunshared_genes	0.328833	0.0116658
1	UANLS_onlyunshared_genes	0.724998	0.00465121		1	UANLS_onlyunshared_genes	0.317175	0.0125477
0.1	U-ANLS	0.570133	0.0104218		0.1	U-ANLS	0.324252	0.0122454
0.2	U-ANLS	0.682743	0.0129486		0.2	U-ANLS	0.441028	0.0180212
0.3	U-ANLS	0.720739	0.00546497		0.3	U-ANLS	0.4737	0.0110612
0.4	U-ANLS	0.730342	0.0089799		0.4	U-ANLS	0.452962	0.0176385
0.5	U-ANLS	0.730362	0.0061527		0.5	U-ANLS	0.440534	0.0164251
0.6	U-ANLS	0.731555	0.00622085		0.6	U-ANLS	0.406908	0.0168843
0.7	U-ANLS	0.744941	0.00634421		0.7	U-ANLS	0.380053	0.00810259
0.8	U-ANLS	0.744524	0.00839241		0.8	U-ANLS	0.36865	0.0101298
0.9	U-ANLS	0.74305	0.00665764		0.9	U-ANLS	0.359488	0.0132776
1	U-ANLS	0.749336	0.00785384		1	U-ANLS	0.342099	0.00592356
0.1	ANLS	0.538452	0.00948479		0.1	ANLS	0.277027	0.0112543
0.2	ANLS	0.647609	0.0137159		0.2	ANLS	0.381878	0.0166606
0.3	ANLS	0.686449	0.00818213		0.3	ANLS	0.405601	0.0131916
0.4	ANLS	0.69742	0.00646779		0.4	ANLS	0.392223	0.0136482
0.5	ANLS	0.700475	0.00724267		0.5	ANLS	0.386486	0.0138755
0.6	ANLS	0.70161	0.00724947		0.6	ANLS	0.374112	0.0133103
0.7	ANLS	0.700834	0.00785141		0.7	ANLS	0.385817	0.0356071
0.8	ANLS	0.695586	0.00847618		0.8	ANLS	0.331781	0.0104243
0.9	ANLS	0.693675	0.00847868		0.9	ANLS	0.31809	0.0115813
1	ANLS	0.692075	0.0080906		1	ANLS	0.296747	0.0106445

## Sheet: Supplementary_Fig7
Supplemental Fig. 7
e.) Conserved Expression
Gene	Cluster	Extreme Lower Whisker	Lower Hinge	Median	Upper Hinge	Extreme of Upper Whisker
KCNN2	13	1.67621	2.56681	2.87406	3.17418	4.02895
KCNN2	9	1.68657	2.43122	2.72563	3.05646	3.78008
KCNA1	13	0	0.548724	0.943998	1.30095	2.39237
KCNA1	9	0	0.598573	0.941621	1.29603	2.39237
HCN1	13	3.12344	3.92857	4.18853	4.47334	5.28099
HCN1	9	2.68995	3.46135	3.79969	4.12763	5.08788
PEX5L	13	3.50921	4.31964	4.6155	4.86993	5.62208
PEX5L	9	3.54329	4.37236	4.65265	4.92752	5.29386
TRPC4	13	0.43941	1.40069	1.78721	2.1126	2.96844
TRPC4	9	0	1.14519	1.59192	1.91469	2.63169
f.) Primate-specific Expression
Gene	Cluster	Extreme Lower Whisker	Lower Hinge	Median	Upper Hinge	Extreme of Upper Whisker
KCNH1	13	0	0	0.451867	0.823436	1.98841
KCNH1	9	0	0.695174	1.24107	1.62066	2.48952
CACNA1C	13	0.484062	1.58339	1.95494	2.32556	3.34256
CACNA1C	9	0	0.958778	1.48043	1.85925	3.0388
CACNA1B	13	0	0.955967	1.33336	1.63688	2.48556
CACNA1B	9	0.541965	1.29872	1.6725	1.93549	2.49261
KCNC1	13	0	0	0	0	0
KCNC1	9	0	0	0	0.335453	0.798056
KCNC2	13	0	0	0	0.746516	1.86178
KCNC2	9	0	0	0	0	0

## Sheet: Supplemental_Fig8
Supplemental Figure 8
A. OSMFISH, DROPviz iNMF			B. SNAREseq, STARmap iNMF			C. OSMFISH, DROPviz UINMF			D. SNAREseq, STARmap UINMF
Iteration	Objective Value		Iteration	Objective Value		Iteration	Objective Value		Iteration	Objective Value
1	1.38627e+06		1	1.38627e+06		1	1.4013e+08		1	1.4013e+08
2	534238		2	534238		2	1.38398e+08		2	1.38398e+08
3	266457		3	266457		3	1.37871e+08		3	1.37871e+08
4	152935		4	152935		4	1.37579e+08		4	1.37579e+08
5	90566.4		5	90566.4		5	1.37417e+08		5	1.37417e+08
6	65835.3		6	65835.3		6	1.37353e+08		6	1.37353e+08
7	57093.2		7	57093.2		7	1.3732e+08		7	1.3732e+08
8	54278.9		8	54278.9		8	1.373e+08		8	1.373e+08
9	53141.8		9	53141.8		9	1.37285e+08		9	1.37285e+08
10	52608.2		10	52608.2		10	1.37274e+08		10	1.37274e+08
11	52333.3		11	52333.3		11	1.37262e+08		11	1.37262e+08
12	52176		12	52176		12	1.37245e+08		12	1.37245e+08
13	52077.6		13	52077.6		13	1.37222e+08		13	1.37222e+08
14	52012.1		14	52012.1		14	1.37204e+08		14	1.37204e+08
15	51965.6		15	51965.6		15	1.3719e+08		15	1.3719e+08
16	51931		16	51931		16	1.37171e+08		16	1.37171e+08
17	51904.2		17	51904.2		17	1.37152e+08		17	1.37152e+08
18	51882.7		18	51882.7		18	1.37145e+08		18	1.37145e+08
19	51865.5		19	51865.5		19	1.37141e+08		19	1.37141e+08
20	51851.4		20	51851.4		20	1.37137e+08		20	1.37137e+08
21	51839.9		21	51839.9		21	1.37134e+08		21	1.37134e+08
22	51830.4		22	51830.4		22	1.37131e+08		22	1.37131e+08
23	51822.4		23	51822.4		23	1.3713e+08		23	1.3713e+08
24	51815.8		24	51815.8		24	1.37129e+08		24	1.37129e+08
25	51810.1		25	51810.1		25	1.37128e+08		25	1.37128e+08
26	51805.4		26	51805.4		26	1.37128e+08		26	1.37128e+08
27	51801.3		27	51801.3		27	1.37127e+08		27	1.37127e+08
28	51797.8		28	51797.8		28	1.37126e+08		28	1.37126e+08
29	51794.8		29	51794.8		29	1.37126e+08		29	1.37126e+08
30	51792.2		30	51792.2		30	1.37125e+08		30	1.37125e+08

[truncated: 4 more sheets: Supplemental_Fig9, Supplemental_Fig10, Supplemental_Fig11, Supplemental_Fig12]
